# Supplementary material for: Complete genomic sequence of a novel phytopathogenic Burkholderia phage isolated from fallen leaf compost
Source: Arch Virol. 2020 Oct 30;166(1):313–6. doi: 10.1007/s00705-020-04811-3 (PMC7815583; doi:10.1007/s00705-020-04811-3)
Supplement: Supplementary file 2 — Supplementary file2 (XLSX 13 kb) [file 705_2020_4811_MOESM2_ESM.xlsx]

## Sheet: Table S1
Table S1 Genes encoded on genomic DNA of Burkholderia phage FLC5 and function of gene products
Number of ORF on FLC5 genome DNA1)	Gene product conoded on FLC5 ORF2)	RefSeq virus top hit3)	Function
1	gp1	gp38 [Burkholderia phage KS14]	hypothetical protein
2	gp2	hypothetical protein ST79_048 [Burkholderia phage ST79]	hypothetical protein
3	gp3	gp36 [Burkholderia phage KS14]	portal vertex protein (Q)
4	gp4	gp35 [Burkholderia phage KS14]	terminase ATPase subunit (P)
5	gp5	gp34 [Burkholderia phage KS14]	capsid scaffolding protein (O)
6	gp6	gp33 [Burkholderia phage KS14]	capsid protein (N)
7	gp7	gp32 [Burkholderia phage KS14]	terminase endonuclease subunit (M)
8	gp8	gp31 [Burkholderia phage KS14]	capsid completion protein (L)
9	gp9	gp30 [Burkholderia phage KS14]	tail protein (X)
10	gp10	gp29 [Burkholderia phage KS14]	putative antiholin
11	gp11	gp28 [Burkholderia phage KS14]	holin
12	gp12	gp28 [Burkholderia phage KS14]	holin
13	gp13	gp27 [Burkholderia phage KS14]	endolysin
14	gp14	gp26 [Burkholderia phage KS14]	Rz (LysB)
15	gp15	gp25 [Burkholderia phage KS14]	Rz1 (lysC)
16	gp16	gp24 [Burkholderia phage KS14]	tail completion protein (R)
17	gp17	gp23 [Burkholderia phage KS14]	tail completion protein (S)
18	gp18	gp22 [Burkholderia phage KS14]	baseplate assembly protein (V)
19	gp19	gp21 [Burkholderia phage KS14]	baseplate assembly protein (W)
20	gp20	gp20 [Burkholderia phage KS14]	baseplate assembly protein (J)
21	gp21	gp19 [Burkholderia phage KS14]	baseplate assembly protein (I)
22	gp22	gp18 [Burkholderia phage KS14]	tail fiber protein
23	gp23	gp22 [Burkholderia phage KS5]	tail fiber assembly protein
24	gp24	gp16 [Burkholderia phage KS14]	tail sheath protein (FI)
25	gp25	gp15 [Burkholderia phage KS14]	tail tube protein (FII)
26	gp26	gp13 [Burkholderia phage KS14]	tail protein (E)
27	gp27	gp14 [Burkholderia phage KS14]	tail protein (E+E’)
28	gp28	gp12 [Burkholderia phage KS14]	tail tape measure protein (T)
29	gp29	gp11 [Burkholderia phage KS14]	tail protein (U)
30	gp30	gp10 [Burkholderia phage KS14]	tail protein (D)
31	gp31	gp8 [Burkholderia phage KS14]	hypothetical protein
32	gp32	gp7 [Burkholderia phage KS14]	hypothetical protein
33	gp33	gp6 [Burkholderia phage KS14]	serine recombinase
34	gp34	gp5 [Burkholderia phage KS14]	repressor
35	gp35	gp4 [Burkholderia phage KS14]	hypothetical protein
36	gp36	gp19, conserved hypothetical protein [Burkholderia virus phiE202]	ogr/Delta-like zinc finger family protein
37	gp37	gp3 [Burkholderia phage KS14]	hypothetical protein
38	gp38	gp2 [Burkholderia phage KS14]	zinc finger CHC2-family protein
39	gp39	gp1 [Burkholderia phage KS14]	hypothetical protein
40	gp40	gp44 [Burkholderia phage KS14]	hypothetical protein
41	gp41	no hit
42	gp42	gp42 [Burkholderia phage KS14]	hypothetical protein
43	gp43	gp41 [Burkholderia phage KS14]	hypothetical protein
44	gp44	no hit
45	gp45	gp40 [Burkholderia phage KS14]	DNA partitioning protein
1) ORF15, 27 and 36 encoding gp15, gp27 and gp36, respectively, were modified by gene prediction according to ORF of Peduovirus.
2) Name of gene product encoded on each ORF.
3) Tophit gene products of NCBI RefSeq vural protein (r97) were listed (blastp e<1e-3).

## Sheet: Table S2
Table S2 Bacterial sensitivity against Burkholderia phage FLC5 investigated in this study
Species	Strain	Sensitivity3)
B. glumae	MAFF302746	+
B. glumae	MAFF302417	+
B. glumae	MAFF3011691)	+
B. glumae	MAFF106619	-
B. glumae	MAFF302552	-
B. plantarii	MAFF302475	+
B. plantarii	MAFF106726	-
B. plantarii	MAFF106727	-
B. plantarii	MAFF302909	-
B. plantarii	MAFF302936	-
B. plantarii	MAFF3017232)	-
1) MAFF301169 is a type strain of B. glumae.
2) MAFF301723 is a type strain of B. plantarii.
3) "+" means lysis of bacteria by FLC5, and "-" means no lysis by FLC5.
