# Supplementary material for: Complete genomic sequence of a novel phytopathogenic Burkholderia phage isolated from fallen leaf compost
Source: Arch Virol. 2020 Oct 30;166(1):313–6. doi: 10.1007/s00705-020-04811-3 (PMC7815583; doi:10.1007/s00705-020-04811-3)
Supplement: Supplementary file 3 — Supplementary file3 (TXT 62 kb) [file 705_2020_4811_MOESM3_ESM.txt]

LOCUS       Burkholderia_pha       32090 bp    DNA     linear   ### 25-JUL-2020
DEFINITION  Phage gene.
ACCESSION   Burkholderia_phage_FLC5
VERSION     Burkholderia_phage_FLC5.1
KEYWORDS    .
SOURCE      Phage
  ORGANISM  ############
            ############; ############.
REFERENCE   1  (bases 1 to 32090)
  AUTHORS   Takahashi,H.
  TITLE     Direct Submission
  JOURNAL   Submitted (25-JUL-2020) to the DDBJ/EMBL/GenBank databases.
            Contact:Hideki Takahashi
            Tohoku University, Graduate School of Agricultural Science; 468-1
            Aramaki-Aza-Aoba, Sendai, Miyagi 980-0485, Japan
            URL    :https://www.agri.tohoku.ac.jp/index-j.html
REFERENCE   2  
  AUTHORS   Sasaki,R., Miyashita,S., Ando,S., Ito,K., Tada,C., Fukuhara,T.,
            Kormelink,R. and Takahashi,H.
  TITLE     Complete genomic sequence of a novel lytic phytopathogenic
            Burkholderia phage isolated from fallen leaf compost
  JOURNAL   Unpublished (2020)
COMMENT     
FEATURES             Location/Qualifiers
     source          1..32090
                     /collection_date="2020-02-21"
                     /country="Japan: Miyagi, Sendai, Aramaki-Aza-Aoba"
                     /host="Burkholderia glumae"
                     /mol_type="genomic DNA"
                     /organism="Phage"
                     /segment="1"
                     /serotype="phage"
                     /strain="FLC5"
     CDS             200..433
                     /gene="1"
                     /product="hypothetical protein"
                     /transl_table=11
                     /translation="MEHDDDTDARELYDERAAIMQYDAGLPRHAAEYFACVAVWRYCQ
                     RTGAAPPRLDNYRLLHRHFTASTPREPSEKGDG"
     CDS             1292..1801
                     /gene="2"
                     /product="hypothetical protein"
                     /transl_table=11
                     /translation="MVTAAVPMTPDDRPNTFGWLQIEKKTAGELQKLAIKSPVAMGTL
                     MFMVNRMSRSNALVVSQAAIAEELGVTRRSINTAIGVLENGNFIETVKVGGAVVYRVN
                     TRVAWQGVRGARFAHFNADIVAFENEQGKKLDDLPPLKSVPVLQENERFLVGNEPIDP
                     PDQGELELP"
     CDS             complement(1891..2949)
                     /gene="3"
                     /product="portal vertex protein (Q)"
                     /transl_table=11
                     /translation="MSKRKRSFNASSTTPAATSTPARAEAFTFDDPVPVMDRAEILDY
                     VQAWSAGDWYEPPVSWSGLAKTFRAGVHHGSAIYFKRNVLSSTFIPHKLLTREEFDKW
                     ALDFLTFGNGYIDRRTNRLGGTLALKRAPSKYVRRRIDLQRFVQLNGYQQIEHEFEPG
                     AVHHLMEPDINQEVYGLPEYLGALHSAWLNESATLFRRKYYENGSHAGFILYMTDAAQ
                     SQSDVDKMREALKNSKGPGNFRNLFMYAPNGKKDGIQLIPVSEVTAKDEFFNIKNVTR
                     DDLLAAHRIPPQLMGIVPSNTGGFGAADTAAEVFGANEIAPLQRRFTQLNDWLGDEVV
                     RFTPYSIASSSGSPQRGR"
     CDS             complement(2949..4724)
                     /gene="4"
                     /product="terminase ATPase subunit (P)"
                     /transl_table=11
                     /translation="MIETADIKPALESNADPRRIARALYWQGWRITSVAEHLQLKRAT
                     VEAWKQRDEWDKAAPIERIESSLETRLAVLIAKPVKTGSDFKEIDLLGRQVERLARVR
                     KYGETGKESDLNPNIEARNKAPRKEKVRNDFSDEQIARLHEAFLDCQFGYQKVWYRNG
                     DKRTRNILKSRQIGATFYFAREALDDALQTARNQIFLSASKAQAHVFKSYIRQFAAEA
                     AEVELTGDPIILPNMAELIFLGTNSRTAQSYHGNFYFDEYFWVSQFRQLNKVASGMAM
                     HKKWRKTYFSTPSSITHEAYTFWTGEHYNRGRAKADHIHLDTSHAALARGRLCEDRQF
                     RQIVTVEDAVAGGCDLFDIDELRLEYSAQEYANLLMCQFIDDTASLFPLVELQRCMVD
                     SWEEWADDFKPLAPRPFGYRPVWVGYDPALSGDSAGLVVVAPPAVPGGKFRVLHKQQF
                     RGMDFEAQAEAIRQITQQYTVEYMSIDTTGIGQGVYQLVKQFYPSAVALNYSPEIKGR
                     LVLKGLSVISKGRLEFDAGWTDLAQSFMAIRKTMTASGRKVTYEASRSEETGHADLAW
                     ACLHALDNEPLEGVTANNTGFMEFS"
     CDS             4876..5919
                     /gene="5"
                     /product="capsid scaffolding protein (O)"
                     /transl_table=11
                     /translation="MQFRKLSLMSLAVAAIALAVTMDANAATLAANAVLNHADVLSFL
                     SGHGMSITGAAGLGAMAIGSTASADAAKLAKSKMFRIAVEGATTDGRTIERAWLEQIA
                     ANYSSTKYGARVNLEHYRGIVPDGPFKAYGDVIAVETRELDGEFAGKLGLYAQIEPTP
                     ELVALTKAKQKIYTSCEIDPSFADSKQAYLIGLAVTDSPASLGTEILSFAAQNPAASP
                     FAGRKASPTSLFSVAAETVIEFEEATQPAALPALLSRVKELLTGAKKKEAADDSRFAD
                     VAQACEALATHGNEQAASIAALTKQVAELNDARKADREAFDALQVQLSQTDSGTKRPA
                     STGSAGGTVTTDC"
     CDS             5962..6972
                     /gene="6"
                     /product="capsid protein (N)"
                     /transl_table=11
                     /translation="MRNETRFAFEKFLDAIAQLNGIPSATKKFAVAPSVQQKLETRIQ
                     ESSDFLKRINIIGVTEQSGAKLGLGVGGPIAGTTDTSVKDRETFDVTDLDENGYNATQ
                     TNFDSHITYALLDAWAKFPDFQTRIRDVIVRRQALDRITIGFNGKSRAKTSDRTANPL
                     LQDVNKGWLQRMRDQAPQRVMDDGATAGKVKVGTGGDYANLDALVSDLVASMIEPWHQ
                     DDTALVVMCGRGLLHDKYFPLINKPQAPSEMLAADVIQSQKRIGNLPAVTVPFFPANA
                     VLVTSFDNLSLYYQDSSRRRTIVDNAKRDRIENFESSNDAYVVEDLGRAAMAENIEIV
                     TA"
     CDS             6983..7669
                     /gene="7"
                     /product="terminase endonuclease subunit (M)"
                     /transl_table=11
                     /translation="MTSPAQRHYQRVSASLASASAGEGETMVGSAYELMLAKLAIDRR
                     RLKEIKSIARKIEVKRGELLPEYIDYVAGALSGGRGAQDDVLTTVMIWRVDVGDFAGA
                     LDIARYAIAHRMTLPDQYDRTLSTAIAEEFAEASLSSFKKDANGERVSVAQLNEVAQL
                     TESHDMHDQVRAKLHKAIGYTFERDGNAPAALEHLRRALELDERAGVKQDIARIEKAS
                     NAAGTNAGRT"
     CDS             7771..8262
                     /gene="8"
                     /product="capsid completion protein (L)"
                     /transl_table=11
                     /translation="MTSFNAIEEPTITPESAPPADALTIENVAWFPSVDLAHMREAVR
                     LTGTVTTARLRDAAIAAIDEVNRELASWRAEHEAAGVASLAELPADKIGGESVQLARY
                     RRAVYFLARADLTEKYRDFDSTKSGANDADELVTTIDADRRNARQAINDMRAVPRTTI
                     ELI"
     CDS             8262..8468
                     /gene="9"
                     /product="tail protein (X)"
                     /transl_table=11
                     /translation="MRVYAQQGDTVDALCFRYLGRTRSVVELTLELNAGLADYGPVLP
                     LGLAVDLPDPPSDQSTIQLVNLFD"
     CDS             8484..8825
                     /gene="10"
                     /product="putative antiholin"
                     /transl_table=11
                     /translation="MAEPSTTTLAAVSAGIGFASLFPGIDGNALIGAFTGAALVVVTS
                     KDLSLGKRLAYLVISLIAGYLAAPDVVSHTPITSTGVAAFFAAALAITVTLQLIERIK
                     SFDLLSLFRKG"
     CDS             8829..8927
                     /gene="11"
                     /product="holin"
                     /transl_table=11
                     /translation="MHNPLALIALIAYSVAALRILFYRRDGTTPSH"
     CDS             8933..9172
                     /gene="12"
                     /product="holin"
                     /transl_table=11
                     /translation="MIAYSVAALRILFYRRDGARHRHHVSWFAWLMLVALGGSAIELA
                     VHAKSVGYFEAARAVLFTVLIFGARGNVARLLRSE"
     CDS             9175..9975
                     /gene="13"
                     /product="endolysin"
                     /transl_table=11
                     /translation="MVLRKGDIGDEVLLLQKRLTRAGFPVAETHVFDHETESAVMALQ
                     KARGLVIDGIAGPKTMIALPGVALPRHLADDDLVKAADTLGVSVAAIRAVNEVESRGE
                     GFLTDGRPVILFERHVFYKRLAAQGLNADALAAKYPNIVSSDAGGYAGKAAEYVRLAT
                     AERIDAGTAHESASWGAFQIMGYHWKALEYSSIADFVARMQRSEGDHLDAFVRFIAAD
                     TALLSALKGRKWAAFAKGYNGPNYARNLYDAKLAQAYAKYAERDKAAA"
     CDS             9972..10424
                     /gene="14"
                     /product="Rz (LysB)"
                     /transl_table=11
                     /translation="MNAIAARLAPIALRVLAIALVVAAIAAGWFYVRELRAELAHAQD
                     DAREAHETVGRRDATIADMQKKEREHAKALAQLDAKRAGIAASLAQSETDFEALKHEN
                     EALRAWADGALPDDVVRLYGRPAITGADEYLAMRARRALHAAGDGTAH"
     CDS             10270..10548
                     /gene="15"
                     /product="Rz1 (lysC)"
                     /transl_table=11
                     /translation="MKTKRCAHGLMALCLTMLCACTAAPRSPEPTNTLQCAPVARCTL
                     PAMAPRTNDELRRALDITEAAWGECAARVDLVVDCQSKALSLPGPDHE"
     CDS             10541..10993
                     /gene="16"
                     /product="tail completion protein (R)"
                     /transl_table=11
                     /translation="MNKANSLRKALNAAVPSLSTDPDKLLVFIDAGNIIATGAASGSF
                     DYAYTLNVMLLDFAGDADIVFAALIAWVKRNQSDLLTNDDLRKTGISFEADALTQTTV
                     DLSIKLKLSESVVVGTDDAGAQTITHVDEPVPEWEVTGLYDPASQWTI"
     CDS             10981..11439
                     /gene="17"
                     /product="tail completion protein (S)"
                     /transl_table=11
                     /translation="MDDLSALESWAGGLLSQLAPAARRSAMREIARELQRSQRTRIAQ
                     QRNPDGSAYEKRKPRPKHLRDKAGRIKRAAMFARMRQARYLRTESDAQGLAIGFAGRV
                     ARVARIHQFGESDRVAPGGPQYTYPARVLLGFTDADREMIRDLLLKHIAP"
     CDS             11524..12159
                     /gene="18"
                     /product="baseplate assembly protein (V)"
                     /transl_table=11
                     /translation="MNANESSRQFLNGIRKGTVESVEGALCRVVSGDLHTDWIQWFSP
                     FAGESIEWLAPSIGEGVMLLCPSGDPAQAVAMRGFYSEDFPPPSTDPAKHVRVYRDGA
                     TVEYDMAAHSLKATLPAGGTAEITVPGSVIVKTQDLTLDATTTTVTGAMTVKGAFAFE
                     SGMTGKGSGNGSTMTINGAADFTGEVKSQGISLPKHTHREQGDGNDVSAPK"
     CDS             12156..12518
                     /gene="19"
                     /product="baseplate assembly protein (W)"
                     /transl_table=11
                     /translation="MIGMNATTGRATAGIAHLYQSIAKILTTPIGTRIARRDFGSELP
                     ELVDAPNNGATRVRLYAAIATALMQWEPRLRLSRVQLSTELTDTGAGVQVVDIEGTTT
                     ETGDAVSTRVQLTNGGAA"
     CDS             12515..13429
                     /gene="20"
                     /product="baseplate assembly protein (J)"
                     /transl_table=11
                     /translation="MSATPIDLSRLSSPDIVETIDYETLLADRKARLVSLYPADQQAE
                     VAAALALESEPMNIALQENAYREVVLRQRVNDAARAVMLAYAKGKDLEHLAALFEIER
                     LTITEADPANDIDAVYEDDTDLRARTQLAPQGFSVAGPEGAYISHARNADGLVLDASA
                     VSPAPCEVVVTILSRAGDGTADETLVDKVRTALAADNVRPLTDLVTVQSATVKRYAVR
                     ATLVFFAGPDRSVALAEANKRVAAYTAEMHKLGMAITLDGVFAAARAPGVQKVYLDEP
                     AADIPATKEEAPYCTAIELIDGGIYNNE"
     CDS             13422..13964
                     /gene="21"
                     /product="baseplate assembly protein (I)"
                     /transl_table=11
                     /translation="MNDLLPPNSTTTERNLARVGARISDIPSPLAVLMDPDAIPLPLL
                     PWLAWHLGVDAWKDYWPEQTKRARVKAAIPIARKNGTAAAVREVVAAFGANIALREWF
                     ELTPRGVPGTFDVVLTVSSRNGEAPTAALVADIIAEIDRTKPVRAHYTFTQGFSIQGT
                     QRVAAAVRPALYRRLSFTDK"
     CDS             13961..15538
                     /gene="22"
                     /product="tail fiber protein"
                     /transl_table=11
                     /translation="MNMAGTLITITDAGRAALVAPGNTGTNAHQVVKIGLASAPFVAD
                     KGMLAMPNERKRITTFAGKNVSADTVHVTLKDDTDDQFTLYGFGLYLENDVLLAVYSQ
                     ATPIMEKSPAAMLLLSADLQFATIDAAALTFGDATFLNPPATTEVQGVIELATQAEVD
                     AGTDTVRALTPATAAKRYAALTGAEFTGPVKATQLTTDGAAVVGMAKVQSATRASILS
                     VTNFDGLSIEAMDAGNTTKKNIGLAPWGGKVLVGTVADDGIGLVQVAGSITTITPAAG
                     DVSKRVPTTEWVVAAIAADAIGRIVFEPRTSVRAGYLKLNGAVLNRADYPALWAYAQS
                     VGAIVSEAAWASNNWGCFSSGNGATTFRLPELRGEFIRCWDDARGADTGRVIGTFQGS
                     QNIWHAHGASAAAVGDHVHSAWTDSQGWHGHHGNTYGVGDHQHILDQYVPQSAQDTDR
                     GGASSWFSIDNTRQPYTSWNGAHAHGFDTDGAGTHGHNVGIGNSGAHNHAITVNGDGG
                     NEARPRNVAMLALIRAY"
     CDS             15552..16421
                     /gene="23"
                     /product="tail fiber assembly protein"
                     /transl_table=11
                     /translation="MLIHQYDAATGQYISSRLADPDPINADRWLVPAFSTIDDLPSRP
                     RLTWPFYVDGAWKLLPDYRGLMLYRQDNGQPAEIQIAGATPAEYGLTETPRPSDEYTF
                     RDGAWAIDPAIVAQRVRAAAMAEFDMRMTKARTMNAGKADAYAAGLLSREEAYYFRAW
                     SAYQLGLVRSIQHEGFPDAVSWPDEPASYEVASAPAMAEYEARMAKAATFTDGKAEAY
                     AARTLPAEDHYNYQAWSAYAEQCTRALDRDTFPSAVVWPDEPPAYVPLANPLPALPDT
                     GNEPAPETPADPA"
     CDS             16485..17657
                     /gene="24"
                     /product="tail sheath protein (FI)"
                     /transl_table=11
                     /translation="MATDYHHGVRVLEINEGTRPIRTVSTAVVGLVATGLDADAAMFP
                     LDTPVLLTNIQAAIGKAGDKGTLARTLEAMSAQAKPVTVVVRVAEGVDEAGTTSNVIG
                     TTAVGGGYTGMQALLAAQSKLGIKPRILGAPGLDTQPVAAALGTLAQKLRGFGYISAN
                     GCETKEAATTYRKQFSQRELMVLWPDFLGWDTTANASTSIDATAIALGLRAKIDEETG
                     WHKTLSNVGINGVTGISRDVFWDLQDPATDAGYLNEQDVTTLINSTGYKFWGSRTCSD
                     DPLFAFENYTRTAQVLADTMAEAHMLYVDKPMHPSLVRDIIESINAKFRELIANGYLL
                     GGSAWFDESANEVTALKAGKLAIDYDYTPVPPIENLMLRQRITDRYLADFAARVSA"
     CDS             17674..18183
                     /gene="25"
                     /product="tail tube protein (FII)"
                     /transl_table=11
                     /translation="MALPKKLKAFNLFQNGENFVGQVAEVTPPKLSRKMEAYRGGGMN
                     GPIDIDQGQEGIMLEWTCAGLMKSVLQQYGITKHDGVQLRFAGAYRAEDSTKPDAVEI
                     VVRGRHKEVDFGNAKPGDDTAFKVSTTCSYYKLTVNGETVIEIDLINMVENVNGDDLL
                     ADLRKAIGL"
     CDS             join(18268..18531,18531..18704)
                     /gene="27"
                     /product="tail protein (E+E')"
                     /transl_table=11
                     /translation="MTEQAKPNTVTLDAPITRGEQVINEITLRKPAAGELRGTSLNAL
                     VNLDVDALGKVLPRISSPTLTEFDVQQLDPADLVQLGVAFASFLVAEAGELEHGIPDR
                     VEEAMADIATVFHWPPRDMDGLTLAELADWRERARVRSPYGSE"
     CDS             18268..18552
                     /gene="26"
                     /product="tail protein (E)"
                     /transl_table=11
                     /translation="MTEQAKPNTVTLDAPITRGEQVINEITLRKPAAGELRGTSLNAL
                     VNLDVDALGKVLPRISSPTLTEFDVQQLDPADLVQLGVAFASFLLPKRAS"
     CDS             18707..21244
                     /gene="28"
                     /product="tail tape measure protein (T)"
                     /transl_table=11
                     /translation="MANGNDLKLRVLFDMVDGATKPLRNILNGNKGLAKSLKESREEL
                     GKLQRSQKDVAAFREMRVGLNGAKRDMQGAQSRVAELARTIGSTDTPTKKMVAEFERA
                     KRSAAQLTAEHGKQADKVRALRDRLSAAGIDTRNLSQHERDLRSSMAATIGVMTTQQN
                     KLADLTARTKRLSEAREKMNKTKELAGSMAGTGAKMMAGGAVIGAATLVPVAAYAQAE
                     DSATQLASALMRAGGTVPPEFEKINTLAMKLGDRLPGTTADFQDMMTMLTRQGISAQA
                     ILGGMGEATAYLGVQLKKTPAEAAEFTAKLQDATRTTEKDMLSLTDVIQKAFMLGVDD
                     NNMLNGFAKLGPAMDTIKQKGLEGAKALAPLLVMADQSGMEGSAAGNAYRKVFQLGMD
                     SKKVAKANKQLAPANQLNFTDGKGEFGGLDKMFAQFEKLKGLTTQKRLGVMKEIFGDD
                     AETLQVISLMIEKGKAGYDEVQGKMAAQASMQERVNKQLGTLKNLWEAAGGTFTNGLV
                     AFGEAIAPEIKGVVEWLGDMSQRMGQWARDNPNLANGLMKVAAVIAIVMTVIGGLLVV
                     LAAVLAPIGAIAFAFSALGAIGFATVGIFAGVAVGIVAAIAAIGVAIYTYWEPIKAFF
                     SGLWSQVQQAFAGGLAGIGALIVNWSPLGLFYQAFAAVMQYFGIDMPAKFSEFGGNLI
                     AGLVNGITSGLGAVQAAITNVASNTVGWFKEKLGIHSPSRVFGELGGFITQGAALGME
                     GEQGRIAKAAVGLATLAATSFAAQGATAADTAAGGPGVSFDTRPALQARQAAGNAAGA
                     ASSAAGGDQYHFHIAGNDPKAIRAEIEAVLQQIERKKASRVSSRLTD"
     CDS             21259..21684
                     /gene="29"
                     /product="tail protein (U)"
                     /transl_table=11
                     /translation="MMMSLGQFVFSLSTLAYQELHRRTSWRHASTSRVGGRNARQFVG
                     PGDDSITLTGWFAPDQGIGKLASLTELRTMADEGDAYVLVDGTGTVYGAFVIEGLDEG
                     QTLHQKDGTPRRIEFTLNLTRVDDGLVRTKTEPAKDKAQ"
     CDS             21681..22721
                     /gene="30"
                     /product="tail protein (D)"
                     /transl_table=11
                     /translation="MKQPTPIYQITLNGKDLTSKISPRLSHLSLDESRSDEADTLMLA
                     LDDADGKLALPKRGEVVRVAFGWSDTGLVDKGSFTINEIEHAGTPDMLTIQARSASMT
                     KGLGERKEKSWHGETIGAIVRKIAGSHGLKPAIADALSKIVIAHIDQTHESDMSFLTR
                     LAKRYDAVMNVKDTHLLFVPIGHGTSVSGKALTSIELTRKEGDRHRYHVSERENYSGV
                     RAFYHATGRAKRKSVVVGGENNHDMKVLPETYATEADAKAAATAELNRTQRSQATMTY
                     NLALGRPDLYPEVPVYLNGFKPEIDAESWLVKKVRHEIDGNGGYTCDLELETRDDPTS
                     DRHRSHFRKGGQ"
     CDS             22863..23450
                     /gene="31"
                     /product="hypothetical protein"
                     /transl_table=11
                     /translation="MQKHLILMACSATKAATAAPAFELYQGVMYSTFRANAPATLPAV
                     VILSAKHGFLTAEQVVEPYEQRMTEARADEMLAELPDFDAIEWPAGVRSILLAGGKAY
                     RRVMRAAIERRIELGLLDRDVTIKQTAGGIGYQRAQLGAYLRDIGRLNAGDISFVRCG
                     SCDNMTPYTPPYPIDQCLCAECDRIVGEMRKAGEL"
     CDS             23447..23755
                     /gene="32"
                     /product="hypothetical protein"
                     /transl_table=11
                     /translation="MKEAWFNVDRELMRRDLYLGTFAPTPRTQLDELAAEYHERCEAY
                     DRLVCTGPIKHGSIMPATTRELHLIGRHARDVRHELTKRAELAGYTSQQLTKAINNHA
                     "
     CDS             23748..24434
                     /gene="33"
                     /product="serine recombinase"
                     /transl_table=11
                     /translation="MRDPADKATLDIVSGGMRIGYARVSTVDQNLDMQRDALANAGCV
                     QVYEEKASGKSAAARPELVNMMRALRKGDTLIVWRLDRLGRSLSDLVQLVDGLAARGI
                     AFESLSENIDTSTAQGRMFFGFIASMAQYQRDVISENTRAGLKAARARGRNGGRPPAL
                     DDAAIKEIRVLMESPDISMASIARRYGVSKPTLYNTLKRAEKRELEKAAKPARKKTSA
                     RSASARSNTR"
     CDS             complement(24394..25065)
                     /gene="34"
                     /product="repressor"
                     /transl_table=11
                     /translation="MSPNKARIQAIVDRMKEVVGVKADVELAEAIGASRSQPAVWKIR
                     DRMPLAECVALAEKKGVSLDWLVLGRGSPGIEEPELTMHGDNMPAPDDAYIEIPAYDL
                     AGIPELSGTPQLTMRIPRSWLASYGVALDEVIAFRNAGNVMSPTINDGDVVMVDRRTR
                     DIDGVYVVRIGDSLRLRRVQRMHAGALHLLTDNPTYANEVIGDDEADAVEFIGYCFGH
                     LRCVR"
     CDS             25171..25356
                     /gene="35"
                     /product="hypothetical protein"
                     /transl_table=11
                     /translation="MPTMNTQQSTAKRVPIPLSAEEIDALQRLAKQDQRSEAQMARII
                     YLAGLEQYARVIKKRSR"
     CDS             25426..25677
                     /gene="36"
                     /product="ogr/Delta-like zinc finger family protein"
                     /transl_table=11
                     /translation="MRITLACPHCRSRVIARTSRELSTTMREIVFVCVDYTCGHTFVA
                     QLEAVRTLSPSAKPNEAISLPLSPHVKERVMKQLQLLAD"
     CDS             25705..26097
                     /gene="37"
                     /product="hypothetical protein"
                     /transl_table=11
                     /translation="MFNNDKSLHYVALSFLAAHQGEYLDHDRALLIDRCIAHLIEAHF
                     VSKREAEIATLQAFGEHESRKCKAYVDVSLTTSHTVFVRDPRNGRLRVFTVAELMELV
                     KTPALSSVPVPSTRDMLANGLGDPAAPL"
     CDS             26179..28950
                     /gene="38"
                     /product="zinc finger CHC2-family protein"
                     /transl_table=11
                     /translation="MASIEELKRRIDLHDLADRLGIKKGKGGEKANYHSPHTTDKTPS
                     LSIFPALPEKGTGWKDHTTGKGGSCIDLVMYVQGCDVSEAMKYLHEAFGIPFDRIDKP
                     AEQTRTKTAVDYIAERSIELREKARDYLKGRGITDAVIDRGFKCKTIGFNDWTSPKRP
                     AGEVGHGGPAVVFLVHTLNASQLVAADMRYFDPALNGNVKTQTQGEKDGHGWTVDPRK
                     LLAAHRVVIVESAINALSVDSLNIPGTAAYALRGVGNVDNIDFTFLRGKQIVICLDND
                     EPIAEGKPRAGERPGPDAACKLYERLTALNIACILVDQADWVKDLADGSNKAESINDV
                     NDYLQLRGPDELRKALDTYEQWLIPGMAGDTTRKGKPRVFLPSHDFAQYWRFRSRLDF
                     STFIAKAGETDEDAPTHIDLAGFRVASFSRVSVASASSTMTGDPDNAPTVYFAVTVQT
                     PRHGADLTRAVLNDKQIHNLNVWNQFGPIWEPKRFSRMVTILERTAHLGARTAANFVG
                     LAWRDGRLVVNEGPDCYFTNPEQQCPYDKLTFPSGAASDAARVIGAYQETFKSNAAAL
                     ALVWGLGGHLKALLGFWPHMMMQADKSAGKSTLIKALERTIGFTMFSGQSLQTEFRLL
                     TSISHTSHPVGWEELSARKQDVIDKAVGLLQENYQYTITKRGSEMTEYVLSAPVLLAG
                     EDVPVRSLHGKLVRTNLTGKKGPMLPRDLPRFPVRQWLQYLAELDRDTVLDKYEELRA
                     HCLKKSCGSGDDEGGKRMASNYAALLLAWGYLCDFAGVPTNAGDFGADLLAEMNRHVS
                     ETSADRSPWVWILETALSEIDSGAFKHPFKFDDVEGEDCLLVRPAHIMDHIAGSNNLR
                     EKWNALPVKTPAVFRRQLLSAGVAVGDKEIERTIHQKRVQHLTPLSLKRLAGYGLSVA
                     RNLNHVHEN"
     CDS             28958..29206
                     /gene="39"
                     /product="hypothetical protein"
                     /transl_table=11
                     /translation="MTNDTAQLAGMLPHNRAFREWVTTWLTTPELATVDEAAQFIRYV
                     CEVESRAELATNKEAAQRFHTILRRTFIAWRDARHRSR"
     CDS             29289..29603
                     /gene="40"
                     /product="hypothetical protein"
                     /transl_table=11
                     /translation="MFMTYREALKKTAFFIPVSLIDRGLWRAIGNHAGELLVVLVALV
                     GRLGAIATYPIAVPILAALVVAAERANERERERVARVIRDEWERPAPATIELRTVDTT
                     SP"
     CDS             complement(29689..29916)
                     /gene="41"
                     /product="hypothetical protein"
                     /transl_table=11
                     /translation="MGMTKSQLDYLDELAERVRNGHDDALGGLSTGERIYAALAANRA
                     DLLPAGYTIVQAVARLDDDTAALVQRWERRG"
     CDS             complement(29935..30084)
                     /gene="42"
                     /product="hypothetical protein"
                     /transl_table=11
                     /translation="MRVAAAIVLVVAALEVACASAWQVIADASDTCRVDDEKICVESI
                     GWLER"
     CDS             complement(30081..30173)
                     /gene="43"
                     /product="hypothetical protein"
                     /transl_table=11
                     /translation="MDEAAAARGLSRAAAIADACADWLKSKEGA"
     CDS             30172..30393
                     /gene="44"
                     /product="hypothetical protein"
                     /transl_table=11
                     /translation="MRARSTGEIVKLIACFRELAGGDAFAALGSTGREASTGAAAGTA
                     AGVFASGAPEMKASTFLASASGGRLVIAI"
     CDS             complement(30429..31079)
                     /gene="45"
                     /product="DNA partitioning protein"
                     /transl_table=11
                     /translation="MILTVGNTKGGVGKSTIALQLALGLSIDGSRVWLVDGDRQKTAI
                     GAITARADSGRPMIAASAYDDGPTLRAQVMQQRGAYDHIVIDAGGRDSTALRGALTVS
                     DAVLIPFAPRSFDVWALKDMSDLVIESRSIADLQALAFVNKADAQGSENREAAEALAD
                     YPALALLDVRVTNRKVFADASGAGLHVEEMKRRNTVACAEIDRLKAALFSAESIAS"
BASE COUNT         6620 a        10290 c         9539 g         5641 t
ORIGIN      
        1 gaaattcggg cgacgatggc cggtaaatcc ggcccgctag gccggccggc tacctcggcc
       61 ccgccgaccc cctgccggcc ccgtggcggc cccgtggcgg cctcgcacgg gccacggcga
      121 ccccgtgaca ccctgaccga acggcgggcg tgcagaaggg cggccgaata ctgtacggat
      181 atacaggtat gctcgatcga tggaacacga cgacgacacc gacgcccgcg agctgtacga
      241 cgagcgcgcg gcgatcatgc aatacgacgc cggcttgccg aggcacgcgg ccgaatactt
      301 cgcgtgcgtc gcggtttggc gctactgcca acgcaccggc gcggcaccgc ctcgcctcga
      361 caactatcgc ttgctgcatc ggcacttcac ggcgtcgacg ccccgcgagc cgagtgagaa
      421 gggcgacggc taggatcggc cccctctctg ctgaacattc ggacgtgcgc gcatcacagg
      481 tgcatcggca tggatcgcac gcgatccgac ttgagcgggc gacgtggcgc gaagcgacgc
      541 ggcgggcgcg atttatgtcg gccttagtgc tcggcgcggc ttgccgcgtc gggcgcttag
      601 gccatagccc cgcatgcctt cattgctcga tggtttattg agagagtggc gtgcagctcg
      661 gcgagctggt cgcgagctgg cgagggtagg gcaccacggc cgcgccaacg tgcgcggctt
      721 tcgttcgtct ggataggggg tgatcgtcaa gggtcgcgcg aagcgcgcac ttgttgcccc
      781 tcacggggcg gagcgcgaag cgcggggggg tggggttaaa accggccgcg acgctttgcg
      841 taaggccgga aggggttcgc gtgcgcattg gtacacccgc gtccctatgg ataacccggc
      901 acaactcggc aagccgagtt gcaccacgtt acccacaggg aaccctcgcg gcctttggct
      961 tcgccctgac gcgcttcgct tgtcctgttg agatagaaaa tcaaagtcaa aaccacgggc
     1021 gagcgcctgg ccgaagtggg gaaccacggc ccaaaaaaaa cataaagagc ttgtcgcgcc
     1081 aaaaatcgcc gaaagccccg tgcagtaagg gtttcggcga ttgcaaggtg agaaccgtat
     1141 ttctcacccc tgagaatctt gatgcacacc cctcgattac ctcggcactg tgaacgatgc
     1201 ttctctcgtg agtgaacggc gcttcctacc ttcccgccgg cgttacattg tgttacctta
     1261 cggtttccta ccttgcgaaa cgaaacaacc gatggttacc gctgccgttc ctatgactcc
     1321 cgatgatcgc ccgaacacgt tcggctggtt gcaaatcgaa aagaaaaccg ccggcgagct
     1381 gcaaaagctg gcgatcaagt cgcctgtagc aatgggcacg cttatgttta tggtcaaccg
     1441 catgagccgg tcaaatgcgc ttgtggtgag tcaagcggcg atcgctgaag aactcggcgt
     1501 cacgcggcgc tcgatcaaca ccgcgatcgg cgtgctcgaa aatggcaact ttatcgaaac
     1561 cgtgaaggta ggcggcgctg tcgtgtatcg cgtcaatacg cgcgttgcgt ggcaaggtgt
     1621 acgcggcgca cggttcgctc atttcaacgc cgatatcgtc gcgtttgaga acgagcaagg
     1681 caaaaaactc gacgacttgc cgccccttaa gagcgtgcct gtattgcagg aaaacgagcg
     1741 ctttctcgta ggaaatgaac cgatcgaccc acccgatcaa ggtgagttag agctgccgta
     1801 aagtcggaac acaacgaaca aaaagccaag ccccgcaaac gcggcgcttg gctttctttt
     1861 tgtcggcgaa cggggaaggg cggccggcgc ttaccggccc cgctgcgggc ttcctgacga
     1921 gctggcaatg ctgtacggcg tgaagcgcac aacctcgtcg ccgagccagt cattgagctg
     1981 tgtaaagcgc cgttgcaggg gcgcgatttc attcgcgccg aatacctcgg cggccgtgtc
     2041 ggccgcgcca aaaccgccgg tattgctcgg cacgatcccc atgagctgcg gcgggatacg
     2101 atgcgccgcg agcaagtcgt cgcgcgtcac attcttgatg ttgaaaaact cgtctttcgc
     2161 cgtgacctct gaaacgggaa tgagctggat gccgtctttc ttgccgttcg gcgcgtacat
     2221 gaaaaggttt cggaaattcc ccggcccctt gctgttcttc aaagcctcgc gcatcttgtc
     2281 gacatcgctt tgactctgcg ccgcatccgt catgtacagg atgaacccgg cgtgcgaacc
     2341 attctcgtaa tacttgcgac gaaagagcgt cgccgactcg ttcaaccatg ccgagtgcag
     2401 cgcgccgaga tattcgggca agccatacac ctcttgatta atgtcgggtt ccatcaagtg
     2461 atgcacggca cccggctcga actcgtgttc gatctgctgg tatccgttga gctgcacgaa
     2521 gcgttgcaag tcgatccgcc ggcgcacgta tttcgacggc gcacgtttga gcgcgagtgt
     2581 tccgccgagc cggttcgttc gtcgatcgat gtacccgttg ccgaacgtaa ggaaatcgag
     2641 cgcccacttg tcgaattcct cgcgcgtgag caacttgtgc gggatgaacg tcgacgaaag
     2701 cacattgcgt ttgaagtaga tcgccgagcc gtgatgcacg ccggcgcgaa acgtctttgc
     2761 cagtcccgac catgacaccg gcggctcata ccaatcgccg gccgaccacg cttgcacgta
     2821 gtcaagtatt tcggcccgat ccatcaccgg cactggatcg tcgaaggtaa aggcctcggc
     2881 ccttgccggc gtcgacgtgg ccgccggcgt cgtgctcgat gcgttaaaac tgcgcttgcg
     2941 cttgctcatt aagagaactc cataaagccg gtattgtttg cggtcacacc ttctagcggc
     3001 tcgttatcga gcgcgtgcag acacgcccaa gctagatcgg cgtgccctgt ttcttcgctg
     3061 cggctcgcct cgtatgtcac ctttcgaccg ctcgccgtca tggttttacg aattgccatg
     3121 aaggattgcg ctaggtctgt ccaacccgca tcgaattcga gccggccctt gctgatgacc
     3181 gacaagcctt tcagcacgag ccggcctttg atttccggcg agtagttaag cgcgaccgcg
     3241 ctcggataga actgtttgac gagctgataa acgccctggc cgatgccggt cgtatcgatc
     3301 gacatatatt cgacggtgta ttgctgcgtg atctgtcgaa tcgcctcggc ttgcgcctcg
     3361 aaatccatgc cgcgaaactg ctgcttgtgc agcacgcgga acttgccccc cggcaccgcc
     3421 ggcggcgcaa cgacgacaag gccggccgag tcgccggata gtgcagggtc atagccgacc
     3481 catacgggcc gatagccgaa agggcggggc gcgagcggct tgaaatcgtc ggcccattct
     3541 tcccacgagt cgaccatgca gcgttgcagc tcgacgagcg gaaagagcga tgccgtgtcg
     3601 tcgataaact gacacatcaa gagattcgcg tattcctgcg cgctgtattc aagccgcagc
     3661 tcgtcgatat cgaataggtc gcacccgccg gcgacggcat cctcgaccgt gacgatctgg
     3721 cgaaactgtc gatcctcgca gagccggccg cgagcgagcg ccgcatgcga cgtatcgaga
     3781 tgaatgtgat cggcctttgc gcgccccctg ttgtagtgct cgccagtcca gaaggtatag
     3841 gcctcgtgcg tgatgctcga cggcgttgag aaatacgtct ttcgccattt cttgtgcatc
     3901 gccatgcccg aggcgacttt gttgagctgg cgaaactggc tcacccaaaa gtattcgtcg
     3961 aaatagaaat tgccgtgata gctctgcgcc gtgcgcgaat tcgtgccgag gaaaatcagc
     4021 tcggccatgt tcggcaaaat aatcgggtcg ccggtcaatt caacctcggc ggcctcggcg
     4081 gcaaactgcc gaatgtaaga cttgaaaacg tgcgcctgcg ctttgctggc cgaaagaaaa
     4141 atctgattcc gcgcagtctg caaggcatcg tctagcgcct cgcgcgcgaa atagaacgtc
     4201 gcgccaatct gccgcgattt gagaatgttg cgcgtgcgct tgtcgccgtt gcgataccac
     4261 accttttgat agccgaactg gcaatcgaga aacgcctcgt gaagccgtgc gatctgctcg
     4321 tcgctgaaat cgttgcgcac cttttcttta cgcggcgctt tgttacgcgc ctcgatgttc
     4381 gggtttaagt cgctctcttt ccccgtttcg ccgtacttgc gcactcgcgc gagccgttcg
     4441 acctgacggc cgagcaagtc gatttctttg aagtcgctgc ccgtctttac cggcttggca
     4501 atgagcaccg cgaggcgcgt ttcaagcgac gactcaatgc gctcgatcgg cgcggccttg
     4561 tcccactcgt cgcgctgttt ccatgcctca accgtcgcgc gtttgagctg caagtgttcc
     4621 gcgacggacg tgatgcgcca accctgccag taaagcgcgc gcgcaatccg gcgagggtcg
     4681 gcattcgatt cgagtgcggg tttgatatcg gctgtttcga tcatgccggc aagtttcccg
     4741 cgccgcgcgc gcgcaagcac gcccgcctat gtgtaccgaa agcacgaaca aacgcgaaac
     4801 gttgagcgct tgcggccgtg atcgcaagat atcaactcac gttgaaccct tcccgaacct
     4861 gttggagacc taacaatgca atttcgcaag ctgtcgctca tgtcgctcgc cgtcgcggcg
     4921 atcgcgctcg ctgtcacgat ggacgcaaac gcggcgacac tcgccgcaaa cgccgttctc
     4981 aatcatgccg atgtgctctc gtttctgagc ggtcacggca tgagcatcac cggcgctgcc
     5041 ggcctcggcg caatggcgat cggctcgacc gcctcggccg acgcggcgaa gctggcgaaa
     5101 tcgaagatgt tccgcatcgc tgtcgaaggt gcgaccacgg acggccgcac gatcgagcgc
     5161 gcatggctcg aacagattgc cgctaactac tcgtcgacga agtacggcgc acgcgtgaac
     5221 ctcgaacact atcgcggcat cgtgcccgat ggcccgttca aggcatacgg cgatgtgatt
     5281 gcggtcgaaa cgcgcgaact cgacggcgaa ttcgccggca agctcggcct gtatgcgcaa
     5341 atcgagccga cgcccgaact ggtcgcgctg acgaaggcga agcaaaagat ttacacctcg
     5401 tgcgaaatcg acccgtcttt cgccgactcg aaacaggcct atctgatcgg cttggccgtg
     5461 accgatagcc ccgcgagcct cggcaccgag attctttctt tcgcagctca gaacccggcc
     5521 gcctcgccgt tcgccggtcg caaggcgtcg ccgacgagcc ttttttcggt cgctgctgaa
     5581 accgtgatcg agtttgagga agcaacgcaa ccggccgcat tgccggcgct gctgtcccgc
     5641 gtgaaagagc tgttgacggg cgcgaagaag aaggaagcgg ccgacgactc gcgtttcgct
     5701 gacgtggcgc aagcatgcga agcgctcgca acgcatggca acgaacaggc tgcatcgatc
     5761 gccgcactca cgaagcaagt cgccgagctg aacgacgcac gcaaggccga ccgtgaggca
     5821 ttcgacgcgc tgcaagtgca gctctcgcag accgatagcg gcaccaagcg ccccgcgtcg
     5881 accggctcgg ccggcggcac cgtcacgacc gattgctaac ccggcaatca ccccttttca
     5941 ctgccccgga gaaaacacca catgcgcaac gaaacccgct tcgcgttcga aaaattcctc
     6001 gacgcgatcg cccaactcaa cggcattccg agtgcgacga agaaattcgc cgtcgcgccg
     6061 agcgtgcaac aaaagctcga aacccgcatt caggaatcga gcgatttcct caagcgcatc
     6121 aacatcatcg gcgtgaccga acagagcggc gcaaagctcg gcctcggcgt cggcggcccg
     6181 atcgccggca cgactgacac gagcgtaaag gatcgtgaaa cgttcgatgt gaccgacctc
     6241 gacgagaacg gttacaacgc gacgcaaacg aatttcgact cgcacatcac gtatgcgctg
     6301 ctcgacgcat gggcgaagtt tcccgatttc cagacccgca ttcgcgacgt gatcgtgcgc
     6361 cgtcaagcgc tcgaccgcat cacgatcggt ttcaacggca agagccgtgc gaaaacctcg
     6421 gaccgcaccg ctaacccgct gttgcaggac gtcaataagg gctggttgca acgcatgcgc
     6481 gatcaagccc cgcaacgcgt gatggatgac ggcgcgaccg ctggcaaggt gaaagtcggc
     6541 accggcggcg attacgcgaa cctcgacgcg ctcgtgtccg atctggtcgc gagcatgatc
     6601 gagccgtggc atcaagacga cacggcgctc gtcgtgatgt gcggtcgcgg gctgttgcat
     6661 gacaagtatt tcccgctcat caacaagccg caagcgccga gcgaaatgct tgccgctgac
     6721 gtgatccaga gtcaaaagcg aatcggcaat ctgccggccg tgaccgtgcc tttcttcccg
     6781 gctaatgccg tgctggtgac gagtttcgac aatctgtcgc tgtactacca agacagctcg
     6841 cgccgtcgca cgatcgtcga caacgcgaag cgcgaccgaa tcgaaaactt cgaatcgtcg
     6901 aacgatgcgt atgtcgtcga agacctcggc cgcgctgcaa tggccgagaa catcgaaatt
     6961 gtgaccgcgt aaaggaggcg tgatgactag ccccgctcaa cgccactatc aacgcgtttc
     7021 ggcaagcctc gcgtcggcct cggccggcga aggcgaaacg atggtcggaa gcgcttacga
     7081 gctgatgctt gcgaaactcg cgatcgatcg ccgtcgactc aaagagatca agtcgatcgc
     7141 gcgaaaaatc gaagtgaagc gcggcgagct gctgcccgaa tacatcgatt acgttgccgg
     7201 cgcgttgagt ggcgggcggg gcgcacaaga cgatgtgctt acgaccgtga tgatctggcg
     7261 cgtcgacgtg ggcgacttcg ccggcgcgct cgatatcgcg cgctatgcga tcgcgcaccg
     7321 gatgacgctg cccgatcaat acgaccgcac gctatcgacg gcgatcgccg aagaattcgc
     7381 cgaggcctcg ctttcatcgt tcaagaaaga cgcgaacggc gaacgcgtga gcgtcgcgca
     7441 gctcaacgaa gtcgcgcagc tcaccgaatc acacgacatg cacgaccaag tgcgcgccaa
     7501 gctgcacaag gcgatcggtt acacgttcga gcgcgacggc aatgcgccgg ccgcactcga
     7561 acacctgcgc cgcgcgctcg aactcgacga gcgcgccggc gtgaaacagg acattgcccg
     7621 cattgagaaa gcgagcaatg cggccggcac gaacgccggc cgcacgtaaa gagcccaccc
     7681 cggccgagcg gcgccggctg acgatcgcaa cgcctgacgg taacgcgatc cgacgccggc
     7741 ccaccgctca ccctttcccg agctgatgcc atgacgagtt ttaacgcgat cgaagaaccc
     7801 accatcacgc ccgagtcggc cccgccggcc gatgcgctga cgatcgaaaa cgtcgcatgg
     7861 tttccctctg tcgacctcgc gcacatgcgc gaagccgtgc gcctcaccgg caccgttaca
     7921 acggcgcggc tgcgcgatgc cgcgatcgcc gcgatcgacg aagtaaatcg cgagctggcg
     7981 agctggcgcg cggaacacga agcggccggc gtcgcatcgc tcgccgagct gccggccgac
     8041 aagatcggcg gcgaaagcgt gcagctcgcg cgctatcgcc gcgccgtcta tttcctcgcg
     8101 cgtgcagacc tcaccgaaaa gtatcgcgat ttcgatagca cgaagtcggg cgcgaatgac
     8161 gccgacgagc tggtgacgac gatcgacgcc gatcgccgca acgcacgcca agcaatcaac
     8221 gacatgcgcg ccgtgccgcg cacaacgatc gagctgatct gatgcgcgtc tatgcacaac
     8281 aaggcgatac cgtcgacgcc ctctgtttcc gctacctcgg ccgcacgcga agcgtcgtcg
     8341 aattgacgct cgaactaaac gccggcctcg ccgattacgg ccccgtgctg cccctcggcc
     8401 ttgcggtcga ccttcccgac ccgccgagcg atcaatcaac gatccagctc gtcaaccttt
     8461 tcgattaacc cggagtcgcc aacatggccg aacctagcac caccactctc gccgctgtgt
     8521 cggccggcat cggcttcgca agcctgtttc ccggtatcga cggcaacgca ctcatcggcg
     8581 ctttcacggg cgcggcgctc gtcgtcgtca cgtcgaaaga cctgtcgctc ggcaagcgcc
     8641 tcgcgtatct cgtgatttcg cttatcgccg gctatctggc cgcgcccgat gttgtgagcc
     8701 ataccccgat cacgagcacg ggcgttgccg ctttcttcgc cgctgcactg gcgattaccg
     8761 tcacgctgca attgatcgag cgcatcaagt ctttcgatct gttgtcgctg tttcgaaagg
     8821 gctgacccat gcacaacccc ctcgcactga tcgcattgat cgcgtacagc gtcgcggcgc
     8881 tgcgcatcct gttctatcgc cgcgacggca caaccccctc gcactgatcg cattgatcgc
     8941 gtacagcgtc gcggcgctgc gcatcctgtt ctatcgccgc gacggcgcgc ggcaccggca
     9001 tcacgtttca tggttcgcat ggctgatgct cgtcgcgctc ggcggctcgg ctatcgagct
     9061 ggccgtgcat gcgaaatcgg tcggctactt cgaagcggct cgcgccgttc ttttcacggt
     9121 tctaattttc ggcgcacgcg gcaacgtcgc gcggctgctg cggagtgagt gacgatggtt
     9181 cttagaaaag gcgatatcgg cgacgaagtt ttgttgctac aaaagcgact cacgcgcgcc
     9241 ggctttcccg tcgccgagac gcacgttttc gaccatgaaa ccgaatccgc ggtgatggcg
     9301 ttgcagaagg cgcgcggcct cgtgatcgac ggcatcgccg gcccgaaaac gatgattgct
     9361 ttaccgggcg ttgcgctgcc ccggcacctg gccgacgacg acctcgtgaa agcggccgac
     9421 acgctcggcg tatccgtcgc ggcgatccgc gcggtcaacg aagtcgaatc gcgcggcgag
     9481 ggtttcttga ccgatggccg gcccgtgatc cttttcgagc gccatgtgtt ctataagcgc
     9541 ctcgcggcgc aaggcctcaa cgctgacgcg ctcgcggcga agtatccgaa catcgtatcg
     9601 agcgacgccg gcggttatgc gggcaaggcg gccgagtatg tgcgcctcgc gacggccgag
     9661 cgcatcgacg ccggcaccgc gcacgagtcg gcgagctggg gcgcgtttca aatcatgggc
     9721 tatcactgga aagccctcga atattcgagc atcgccgatt tcgtcgcgcg catgcagcga
     9781 agcgaaggcg atcacctcga cgcgttcgtg cgctttatcg cggccgacac ggccttgctt
     9841 tccgcgctta agggtaggaa gtgggcggcg ttcgccaagg gctacaacgg cccgaattac
     9901 gcgcgcaatc tgtacgacgc aaagctcgct caggcgtacg cgaaatatgc cgagcgcgac
     9961 aaggcggcgg catgaatgcg atcgccgcgc gcctcgcacc gatcgccctg cgcgtgctcg
    10021 cgatcgcgct cgtcgtcgcc gcgatcgcgg ccggctggtt ttacgtgcgc gagctgcgcg
    10081 ccgagctggc ccacgcgcaa gacgacgcgc gcgaggcgca cgagacggtc ggccggcgcg
    10141 acgcgacgat cgccgacatg cagaagaaag agcgcgagca cgccaaggcg ctcgcgcagc
    10201 tcgacgcgaa gcgcgccggc atcgccgcga gcctcgcgca gtctgaaacc gactttgagg
    10261 cgttgaaaca tgaaaacgaa gcgttgcgcg catgggctga tggcgctttg cctgacgatg
    10321 ttgtgcgcct gtacggccgc cccgcgatca ccggagccga cgaatacctt gcaatgcgcg
    10381 cccgtcgcgc gctgcacgct gccggcgatg gcaccgcgca ctaacgacga gctgcgccgc
    10441 gcgctcgata tcaccgaggc ggcatggggc gaatgcgcgg cccgtgtcga tctggttgtc
    10501 gactgccaat cgaaagccct ttcccttccc ggccccgacc atgaataagg cgaacagtct
    10561 gcgcaaggcg ctcaatgcgg ccgtgccgtc gctctcgacc gatcccgaca agctgctcgt
    10621 atttatcgac gcgggcaaca tcatcgcgac gggcgcggca tcgggttcat tcgattacgc
    10681 atacacgctt aacgtgatgc tgctcgactt cgccggcgat gccgatatcg tgttcgccgc
    10741 gctgatcgca tgggtcaagc gcaatcaatc cgacttgctc acaaacgacg atctgcgaaa
    10801 gaccggcatt tcattcgaag ccgatgccct gacgcaaacg acggtcgatc tgtcaatcaa
    10861 gctcaagctg tccgaaagcg ttgtcgtcgg caccgacgac gccggcgcgc agaccatcac
    10921 gcacgtcgac gaacccgtgc ccgaatggga agtgaccggc ctttacgatc ccgcgtcgca
    10981 atggacgatc taagcgcgct cgaatcatgg gcgggcgggc tgctgtcgca gctcgcgccg
    11041 gccgctcgcc gttcggcgat gcgcgaaatc gcacgcgagc tgcaacgcag tcaacgcacc
    11101 cgcatcgcgc agcaacgcaa cccggacggg agcgcatacg agaagcgcaa gccgcgcccg
    11161 aaacacctgc gcgacaaggc cggccgcatc aagcgcgcgg cgatgttcgc cagaatgcgc
    11221 caagcgcgct atctgcgcac cgagtcggac gcgcaaggcc tcgcgatcgg attcgccggc
    11281 cgcgtcgcac gcgtggcacg cattcaccaa ttcggcgaaa gcgatcgcgt cgcaccgggc
    11341 ggcccgcaat acacctaccc ggcccgcgtg ctgctcggat tcaccgacgc cgatcgcgaa
    11401 atgatccgcg atctactgct caaacacatc gccccgtaat cgttcggctc actaagtttg
    11461 tacccgacac gctaacaaac gcagcgtgtc gactcgcgcg tgcgtgctcg gcaacatgga
    11521 gccatgaacg caaacgaatc ctcacgccaa tttctaaacg gcatacgcaa aggcaccgtt
    11581 gagtcggttg aaggcgcgtt gtgtcgcgta gtgagcggcg atttacatac cgactggatt
    11641 caatggttca gcccgttcgc cggcgagtcg atcgagtggc ttgcgccctc gatcggcgaa
    11701 ggggtaatgc tgctttgtcc aagcggcgac cctgcgcaag ccgtcgcgat gcgcggtttc
    11761 tattccgaag atttcccacc gccgagcact gacccggcaa agcatgtgcg cgtctatcgc
    11821 gacggcgcga ccgttgaata cgacatggcc gctcattctc tcaaagctac tttgcccgcc
    11881 ggcggcaccg ctgaaataac cgtgcccggt tccgtgattg tgaaaacgca agacctcacg
    11941 ctcgacgcga cgacaacgac cgtaacgggc gctatgaccg ttaagggcgc attcgctttc
    12001 gaatccggca tgaccggcaa gggaagcggc aacggctcga ccatgacgat caacggcgcg
    12061 gctgacttca caggcgaagt caagtcgcaa ggtatcagcc tgccgaagca cacgcaccgc
    12121 gaacagggcg acggcaatga cgtgagcgca ccgaaatgat tggaatgaat gcaacgaccg
    12181 gccgcgctac ggccggaatc gctcacctgt atcaatcgat cgcgaagatt ctgacgacgc
    12241 cgatcggcac gcgcatcgct cgccgcgatt tcggttcgga gctgcccgag ctggtcgacg
    12301 cgccgaacaa tggcgcgacc cgcgtgcgcc tgtatgccgc gatcgcgacc gcgctgatgc
    12361 aatgggaacc ccgcttgcgc ctgtcgcgcg tgcagctctc gaccgagctg acggataccg
    12421 gcgcgggcgt gcaagtcgtc gacattgaag gcacgaccac cgaaacgggc gacgctgtat
    12481 cgacccgcgt gcagctcacg aacgggggcg cggcatgagc gcaacaccga tcgacctgtc
    12541 tcgcctttca tcgcccgata tcgtcgaaac gatcgactat gaaacgctgc tcgccgaccg
    12601 caaggcgcgg ctcgtgtcgc tctacccggc cgaccaacaa gccgaagtcg ctgcggccct
    12661 cgcgctcgaa tccgagccga tgaacattgc gttgcaggaa aacgcctatc gcgaagtcgt
    12721 gttgcgccaa cgcgtgaacg atgccgcgcg cgccgtgatg ctcgcctatg cgaagggcaa
    12781 agacctcgaa caccttgccg cgctgtttga aatcgaacgc ctgacgatca ccgaagcgga
    12841 ccccgcgaac gatatcgacg ccgtttatga ggatgacacc gacttgcgcg cgcgcacgca
    12901 gctcgcaccg caaggctttt ccgttgccgg ccccgagggg gcgtatatct cgcatgcgcg
    12961 caacgctgac ggcctcgtgc tcgatgcgtc ggccgtaagc cctgcgccgt gcgaagtcgt
    13021 cgttacgatc ctttctcgcg ccggcgacgg caccgccgac gaaacgctcg tcgacaaggt
    13081 gcgcacggcg ctcgcggccg acaacgtgcg cccgctcacc gacctcgtga ccgtgcagag
    13141 cgcaacggtc aagcgctatg cggttcgtgc gacgctcgtt ttcttcgccg gccctgatcg
    13201 ctctgtcgca ctcgccgagg caaacaagcg cgttgcggcc tataccgccg aaatgcacaa
    13261 gctcggcatg gcgatcacgc tcgacggcgt ttttgccgct gctcgcgcac ccggcgttca
    13321 aaaggtgtat ctcgacgagc cggccgccga cattccggcg acgaaagaag aagcgccgta
    13381 ttgcacggcg atcgagctga tcgacggggg catttacaac aatgaatgat ctgctgccgc
    13441 ctaactcgac gacgaccgag cgcaaccttg cgcgcgtcgg cgcacgcatt agcgatatcc
    13501 cgtcgccgct cgccgtgctg atggaccccg atgcgatccc gctgccgctg ctgccgtggc
    13561 tcgcgtggca cctcggcgtc gacgcgtgga aagactattg gcccgaacag accaagcgcg
    13621 cccgcgtcaa ggccgctatt ccgatcgcac gcaagaacgg cacggccgct gcggttcgcg
    13681 aagtcgtcgc ggcgttcggc gcaaatatcg cgctgcgcga atggttcgag ctgacgcctc
    13741 gcggcgtgcc cggtacgttc gacgtagtgc ttacggttag ctcgcgcaac ggcgaagcgc
    13801 cgaccgctgc actcgtcgcc gacatcatcg ccgaaatcga ccgcacaaag cccgtgcgcg
    13861 cgcattacac cttcacgcaa ggcttttcca ttcagggcac gcagcgcgtc gcggcggccg
    13921 ttcgacccgc gctgtatcgc cgtctttctt tcacggataa atgaacatgg ccggaaccct
    13981 cattaccatc actgacgcgg ggcgcgctgc gcttgtcgcg cccggaaaca cgggcacgaa
    14041 cgcgcatcaa gtcgtaaaga tcggcctagc ctcggcccct ttcgtcgccg acaagggcat
    14101 gctcgccatg ccgaacgagc gcaagcgcat cacgacattc gccggaaaga acgtttcagc
    14161 cgacaccgtg catgtgacgt tgaaagacga taccgacgat caattcacgc tgtacgggtt
    14221 cggcctgtac ctcgaaaacg atgtgctgct cgccgtctat agccaagcta cgccgatcat
    14281 ggagaagtcg ccggccgcaa tgctgctgct gtcggccgac cttcaattcg cgacgatcga
    14341 cgcggcggcc ctgacgttcg gcgatgcgac gtttctgaat ccgccggcga cgaccgaagt
    14401 gcaaggcgtg atcgagctgg cgacgcaagc cgaagtcgac gcgggcaccg acaccgtgcg
    14461 cgcactgacg ccggcgacgg cggcgaagcg atacgcggcg ctcacgggcg cggaattcac
    14521 cggccccgtg aaggcaacgc agctaaccac cgatggcgcg gccgttgtcg gcatggcaaa
    14581 ggtgcaaagc gcaacgcgcg catcgatcct ttccgtcacg aactttgatg gcctgtctat
    14641 cgaagcaatg gacgccggca acacgacgaa gaaaaacatc ggcctcgcgc cgtggggcgg
    14701 caaggttctc gtcggcactg tcgccgatga tggcatcggc ctcgtgcaag tcgccggctc
    14761 gatcaccacg atcacgccgg cggccggcga cgtatcgaaa cgcgtgccca cgactgaatg
    14821 ggtagtcgcg gcgatcgcgg ccgacgcgat cggccgaatc gttttcgagc cgcgcacaag
    14881 cgttcgagct ggctatctga agctcaacgg cgcggtgttg aatcgagccg actacccggc
    14941 cctttgggcc tatgcgcaat cggtcggcgc gatcgtttca gaggcggcat gggcctcgaa
    15001 caattggggc tgtttctcgt cgggaaacgg tgcaacgacc tttcgcttgc ccgagctgcg
    15061 cggcgaattt attcgctgtt gggacgatgc gcgcggcgct gataccggcc gcgtgattgg
    15121 cacctttcaa ggttcgcaaa acatctggca cgcacacggc gcgagcgctg cggcggtcgg
    15181 cgatcacgtt catagcgcgt ggaccgattc gcaaggctgg cacgggcacc acggcaacac
    15241 atacggcgta ggcgatcacc agcacattct cgaccaatac gtgccgcaat cggctcaaga
    15301 caccgatcgc ggcggcgcat caagctggtt ttctatcgac aacacgcgcc agccttacac
    15361 gagctggaat ggcgctcacg ctcacggctt cgatacggat ggagcgggca cacatgggca
    15421 taacgtcggc atcggcaatt ccggcgctca taaccacgca atcaccgtca acggcgacgg
    15481 cggcaacgaa gcacgcccgc gcaacgtcgc gatgctcgca ttgattcgcg cttactaaaa
    15541 ggatctgaac catgctgatt caccaatacg acgccgcgac cggccaatac atttccagcc
    15601 ggctcgccga ccctgacccg atcaacgccg atcgctggct cgtgcccgct ttcagcacga
    15661 tcgacgatct accgtcgcgc ccgcgcctga cgtggccgtt ttacgtcgac ggcgcatgga
    15721 agctgctgcc cgactatcgc ggcctgatgc tgtatcggca agacaacggc caacccgccg
    15781 aaattcaaat tgccggcgca acgcccgccg agtacggttt gacggaaacc ccgcgccctt
    15841 ctgacgaata cacgtttcgc gatggcgcat gggcgatcga tccggcgatc gtcgcgcagc
    15901 gcgtgcgcgc cgctgcaatg gccgagtttg atatgcgcat gacgaaggcc cgaacgatga
    15961 acgcgggcaa ggccgacgcc tacgcggccg gcttgctctc acgcgaggag gcgtactact
    16021 tccgcgcatg gtcggcgtat caactcggcc ttgtgcgatc gatccagcat gaagggttcc
    16081 ccgacgctgt gagctggcct gatgaacccg cgtcgtatga agtcgcgagc gcgccggcga
    16141 tggccgaata cgaagcgcgt atggcaaagg ccgcaacctt caccgatggc aaggccgagg
    16201 catacgcggc ccgcacgctg ccggccgagg atcactacaa ctatcaggca tggtcggcct
    16261 atgccgagca atgcacgcgt gcgctcgatc gcgacacctt cccgagcgct gtcgtatggc
    16321 ctgacgaacc gccggcatat gtgccccttg ctaatccgct gccggcactg ccggacaccg
    16381 gcaacgaacc cgcgccggaa accccggccg accccgcgta acgccgaaag cgtcgcgagc
    16441 tgcaacccgc ccttttcact gtcatttttt aaacaggaat tcatatggca actgattacc
    16501 accacggcgt gcgcgtactc gaaattaacg aaggcacgcg cccgattcgc accgtatcaa
    16561 cggccgttgt cggcctcgtc gcgaccggcc tcgatgctga cgcggcaatg ttcccgctcg
    16621 atacgcccgt gcttttgacg aatattcaag cggcaatcgg caaggccggc gacaagggca
    16681 cgctcgcgcg cacgctcgaa gcaatgtcgg cacaggcgaa gcccgtcact gtcgtcgtgc
    16741 gtgtcgctga aggcgtcgac gaagccggca cgacgagcaa cgtgatcggc actacggcgg
    16801 tcggcggcgg ttacaccggc atgcaagcgc tactcgccgc gcaatcgaaa ctcggcatca
    16861 agccgcggat tctcggcgca ccgggcctcg atacgcaacc cgtcgcggcg gccctcggca
    16921 cgctcgcaca aaagctgcgc ggctttggct atatctcggc gaacggctgc gaaacgaaag
    16981 aagcggcgac cacgtaccgc aagcaattca gccagcgcga gctgatggtg ttgtggcctg
    17041 atttcctcgg atgggatacg accgcgaacg catcgacctc gatcgacgcg acggcgatcg
    17101 cgctcggact gcgcgccaag atcgacgaag aaacgggctg gcacaagacg ctttcgaatg
    17161 tcggcatcaa cggcgttacg ggcattagcc gcgatgtgtt ttgggatttg caagaccccg
    17221 cgacggatgc cggctatctg aacgaacagg acgtgacgac gctgattaac tcgacgggtt
    17281 acaagttttg gggttcgcgt acctgctcgg atgatccttt gttcgcgttc gaaaactaca
    17341 cgcgcaccgc gcaagtgctc gccgacacga tggccgaggc gcacatgctg tatgtcgaca
    17401 agccgatgca cccctcgctc gtgcgcgaca ttatcgaaag catcaatgcg aaattccgcg
    17461 agctgatcgc aaacggctat ctgctcggcg gctcggcatg gttcgacgaa agcgcgaacg
    17521 aagtgaccgc attgaaggcc ggcaagctcg cgattgatta cgactacacg ccggttccgc
    17581 cgatcgaaaa cctgatgctg cgccaacgca tcaccgaccg ttacctcgcc gatttcgctg
    17641 ctcgcgtttc ggcctaacta ggagcaatca aacatggcat tgccgaagaa acttaaggcg
    17701 ttcaacctgt tccagaacgg cgagaacttt gtcggccagg tggccgaagt gaccccgccg
    17761 aaactgtcgc gcaagatgga ggcatatcgc ggcggcggca tgaatggccc tatcgatatc
    17821 gaccaagggc aagaaggcat catgctcgaa tggacgtgcg ccggcctgat gaaatccgta
    17881 ttgcagcaat acggcatcac caagcatgac ggcgtgcaac tgcgcttcgc cggcgcatac
    17941 cgcgccgagg attcgaccaa gcccgacgcc gttgaaatcg tcgtgcgcgg ccggcacaag
    18001 gaagtcgatt tcggaaacgc caagcccggc gacgataccg cgttcaaggt ttcgacgact
    18061 tgcagctatt acaagctgac cgtcaacggc gaaacggtta tcgaaatcga ccttatcaac
    18121 atggtcgaaa acgtcaacgg cgacgacctg ctcgccgatc tgcgcaaggc gatcggcctg
    18181 taatcgcccg cgcctcgatg cactgccccg ctcgcttggc atcgcgccga gcgagcacca
    18241 caaatcaaaa tccgaacaga gaaagaaatg accgaacaag ccaagccgaa cactgtcacg
    18301 ctcgacgccc cgatcacgcg cggcgaacag gtaatcaacg aaatcacgct gcgcaagccg
    18361 gccgccggcg agctgcgcgg cacgtcgctc aatgcgctcg tgaatctgga cgtcgacgcg
    18421 ctcggcaagg tgttgccgcg tatctcgtcg ccaacgctca ccgagtttga cgtgcagcaa
    18481 ctcgaccccg ccgacctcgt gcaattgggg gtggcgttcg catctttttt gttgccgaag
    18541 cgggcgagct agaacacggc atacccgacc gtgttgaaga agcgatggcc gatatcgcga
    18601 cggtgtttca ctggccgccc cgcgatatgg acggcctgac actggccgag ctggccgact
    18661 ggcgtgagcg tgcgcgcgtg cgctcaccgt atggaagcga ataacgatgg caaacggaaa
    18721 cgacctcaaa ttgcgcgtgc tgttcgatat ggtcgacggc gcaacaaagc ccctgcgaaa
    18781 catcctcaac ggtaacaagg gcctcgcgaa gtcgcttaaa gagtcgcgcg aagaactcgg
    18841 caagctgcaa cgctcgcaaa aggacgtggc cgcgtttcgc gaaatgcgcg tcggcctcaa
    18901 cggcgcaaag cgtgacatgc agggcgcgca atcgcgcgtc gccgagctgg cccgcacgat
    18961 cggctcgacc gacacgccga cgaaaaagat ggtcgccgag tttgaacgcg cgaagcgatc
    19021 ggccgcgcag ctcaccgccg agcacggcaa gcaagccgac aaggtgcggg cgctgcgcga
    19081 tcgcctgtcg gccgccggca tcgatacgcg caatctgtcg caacacgagc gcgacttgcg
    19141 ttcgagcatg gctgcgacta tcggcgtaat gacgacgcag caaaacaaac tcgccgacct
    19201 caccgcgcgc acgaagcgac ttagcgaagc gcgcgaaaag atgaacaaaa caaaggagct
    19261 ggccggctcg atggccggca ccggcgcgaa gatgatggcc ggcggcgctg tcatcggcgc
    19321 ggcaacgctc gttcctgtcg cggcctatgc gcaagccgag gattcggcga cgcagctcgc
    19381 gagcgcattg atgcgcgccg gcggcaccgt tccccctgaa ttcgaaaaga tcaacacgct
    19441 cgcgatgaaa ctcggcgacc gcttgcccgg tacaacggcc gattttcagg acatgatgac
    19501 catgcttacg cggcaaggta tcagcgcgca agcgatcctc ggcggcatgg gcgaggcaac
    19561 ggcatacctc ggcgtgcagc tcaagaaaac gccggccgag gcggccgaat tcactgccaa
    19621 gctacaggac gccacgcgca cgaccgagaa agacatgctt tcgcttacgg acgtgatcca
    19681 gaaggcgttt atgctcggcg tcgacgataa caacatgctc aacgggttcg ccaagctcgg
    19741 ccccgcgatg gacaccatca agcaaaaggg cctcgaaggc gcgaaggcgc tcgcgccgct
    19801 gctggtgatg gccgaccaat cgggcatgga aggaagcgcg gccggcaacg cataccgcaa
    19861 ggtgttccag ctcggcatgg attcgaagaa agtcgcgaag gcaaacaagc aactcgcgcc
    19921 ggcgaatcaa ctcaacttca cggacggcaa gggcgaattc ggcggcctcg acaagatgtt
    19981 cgcgcagttc gaaaaactca aagggctcac cacgcaaaag cgcctcggcg tgatgaaaga
    20041 gattttcggc gacgacgctg aaacgttgca ggttatttcc ctgatgatcg aaaaggggaa
    20101 agccggctat gacgaagtac agggcaagat ggccgcacag gcctcgatgc aagagcgcgt
    20161 caacaagcaa ctaggcacgc ttaaaaactt gtgggaagcg gccggcggca ccttcacgaa
    20221 tggcctcgtc gcgttcggcg aggcgatcgc gcccgagatt aaaggcgttg tcgaatggct
    20281 cggcgatatg tcgcagcgca tggggcaatg ggcgcgtgac aatccgaatc tcgctaacgg
    20341 cctgatgaaa gtcgccgctg tcattgcgat cgtgatgacg gtaatcggcg ggctgctcgt
    20401 cgtgctcgcg gccgtgctcg caccgatcgg cgcgatcgcg ttcgcgtttt ccgcgctcgg
    20461 cgcgatcggc ttcgcaacgg tcggcatttt cgccggcgtc gcggtcggca tcgtcgcggc
    20521 gatcgccgcg atcggcgtcg cgatctatac ctattgggag ccgatcaagg ctttcttttc
    20581 cggcctttgg tcgcaagtgc aacaagcgtt cgccggcggc cttgcgggca ttggtgcgct
    20641 tatcgtcaac tggtcccctt tgggtctgtt ctatcaggcg ttcgcggccg tgatgcagta
    20701 tttcggcatc gacatgccgg cgaagttttc ggaattcggc ggcaacctga tcgccggcct
    20761 cgtcaacggc atcacaagcg gcctcggcgc ggtacaagcg gcgatcacca acgtcgcgag
    20821 taacacggtc ggatggttca aggaaaagct cggcattcat agcccgtcgc gcgttttcgg
    20881 cgagctgggc ggattcatca cgcaaggcgc ggcgctcggc atggaaggcg agcaaggccg
    20941 catcgcgaaa gctgcggtcg gccttgcgac gctcgcggcg acctcgttcg ctgcccaggg
    21001 cgctacggcg gccgacacgg ccgccggcgg ccccggcgtg tcgtttgata cccgccctgc
    21061 cctgcaagcc cgccaagcgg ccggaaacgc ggccggcgcg gcatcgtcgg ccgccggcgg
    21121 cgatcaatac catttccaca tcgccggaaa cgacccgaaa gcgatccgcg cggaaatcga
    21181 agcggtattg cagcaaatcg agcgcaagaa ggcctcgcgc gttagctcgc gcctgacgga
    21241 ttaacggaga aagaaaagat gatgatgtcg ctcggccaat tcgttttcag tctgtcgaca
    21301 ctggcctatc aagagctgca ccggcgcacg agctggcgac acgcgagcac gtcgcgcgtc
    21361 ggcgggcgca acgcgcgcca gttcgtcggc cccggcgatg actcgatcac gctgacgggc
    21421 tggtttgcgc ccgatcaagg tatcggcaag ctcgcgtcgc ttaccgagct gcgcacgatg
    21481 gccgacgaag gcgatgcgta tgtgctcgtc gacggcacgg gcacggtgta cggcgcgttc
    21541 gtgatcgaag gcctcgacga agggcaaacg ctccatcaaa aggacggcac gccgaggcgc
    21601 atcgaattca cgctcaacct cacgcgcgtc gacgatggac tcgtgagaac gaaaaccgag
    21661 ccggcgaagg acaaagcgca atgaagcaac cgacgccgat ctatcaaatc acgctcaacg
    21721 gcaaagacct cacgagcaag atttcgccgc gcctgagtca cctgtcgctc gacgagtcac
    21781 gatcggacga agccgatacg ctgatgctcg cgctcgacga tgccgatgga aagctcgcac
    21841 taccgaaacg cggcgaagtc gtgcgcgtgg cgttcggatg gtccgacact ggcctcgtcg
    21901 acaagggttc tttcacgatc aacgaaatcg agcacgccgg caccccggat atgctcacca
    21961 ttcaggcccg gtcggcctcg atgacaaaag gcctcggcga gcgaaaggaa aagagctggc
    22021 acggcgaaac gatcggcgcg atcgtgcgca agattgccgg ctctcacggc cttaagccgg
    22081 cgatcgccga cgcgctatcg aaaatcgtga tcgcgcacat cgatcaaacg cacgagtcgg
    22141 atatgtcgtt tctcacgcgc ctcgcgaagc gttacgacgc cgtgatgaac gtgaaggata
    22201 cgcacctgct tttcgtgccg atcgggcacg gcacgagcgt aagcggcaag gcgctcacgt
    22261 cgatcgagct gacgcgcaag gaaggcgacc ggcatcgcta tcacgtatcg gagcgcgaga
    22321 actattcagg cgtgcgggcg ttctatcacg caaccggccg cgcaaagcgc aagtctgtcg
    22381 tcgtcggcgg cgagaacaat cacgatatga aggtgttgcc ggaaacctac gcgaccgaag
    22441 ccgatgcaaa ggcggcggca acggccgagc tgaatcgcac gcaacgcagt caggcgacga
    22501 tgacttataa cctcgcgctc ggccgccccg acctctatcc cgaagtgccc gtttatctga
    22561 acggctttaa gcctgagatc gatgccgaat catggcttgt gaaaaaggtg cggcacgaga
    22621 tcgacggcaa cggcggttat acgtgcgacc tcgaactcga aacgcgcgac gatccgacga
    22681 gcgaccggca ccgctcacac ttccgcaagg gcgggcaata aaacgaatgt tttctttacc
    22741 gttcggcttt tggggcgcac tgcgcccctt tttttcgtcc accgagtaac gaaacgtcgt
    22801 aaactaatca aagtaacgaa aacgcccgct caacggggtt tattaacaac gacaaaacgc
    22861 acatgcaaaa acacttgatc cttatggcgt gctcggcgac gaaggccgcg acggccgcgc
    22921 cggcgttcga gctgtatcaa ggcgtcatgt attcgacgtt tcgcgcgaac gcgccggcga
    22981 cgctgccggc cgttgtcatc ctgtcggcga agcacgggtt tctcacggcc gagcaagtcg
    23041 tcgaaccata cgagcaacgc atgaccgagg cgcgcgccga tgaaatgctc gccgagctgc
    23101 ccgatttcga cgcgatcgaa tggccggccg gcgtgcgttc gatactgctc gccggcggca
    23161 aggcataccg gcgcgtgatg cgcgcggcga tcgagcggcg catcgaactc ggcttgctcg
    23221 atcgcgacgt gacgatcaag caaacggccg gcggcatcgg ctaccaacgc gcgcagctcg
    23281 gcgcgtacct gcgcgacata ggccgactca atgcgggcga tatctctttc gtgcgctgcg
    23341 gctcgtgcga caacatgacg ccgtacaccc cgccctatcc gatcgatcaa tgcttgtgcg
    23401 ccgagtgcga tcgcatcgtc ggcgaaatgc gcaaggcggg cgagctatga aggaagcatg
    23461 gttcaacgtc gaccgtgagc taatgcgccg tgatctgtac ctcggcacat tcgcgccaac
    23521 gccccgcacg cagctcgacg agctggccgc cgagtatcac gagcgatgcg aggcatacga
    23581 tcggcttgtc tgtaccggcc cgatcaagca cggctcgatc atgccggcga caactcgcga
    23641 gctgcacctt atcggccggc acgcgcgcga cgtgcgccac gagctgacga agcgcgccga
    23701 gctggccggc tacacatcac aacaactcac caaggcgata aacaatcatg cgtgatccgg
    23761 ccgacaaggc aacactcgat atcgttagcg gcggcatgcg catcggctat gcgcgcgtgt
    23821 cgacggtcga tcaaaacctc gacatgcagc gcgacgcgct cgcgaatgct ggttgcgtac
    23881 aggtgtacga agaaaaggcg agcggaaaat ctgccgctgc tcggcccgag ctggtcaaca
    23941 tgatgcgagc gttacgcaag ggcgacaccc tgatcgtttg gcggctcgat cgcctcggcc
    24001 gctcactctc cgacctcgtg cagctcgtcg acgggctggc cgctcgcggc attgcgttcg
    24061 aaagcctgtc ggaaaatatc gacacgagca ccgcgcaagg ccgcatgttt ttcgggttca
    24121 ttgcctcgat ggcgcaatat caacgcgacg tgattagcga gaacacgcgc gccggcctga
    24181 aagcggcacg cgcacgcggt cgcaatggcg gccggccccc tgccctcgac gatgccgcga
    24241 tcaaggaaat acgcgtgctg atggaaagcc ctgatatctc gatggcgagc atcgcgaggc
    24301 gctacggcgt gagcaagccg acgctataca acaccctcaa acgagcggag aaaagagaac
    24361 ttgaaaaggc cgcaaagccc gctcgcaaga aaactagcgc acgcagcgca agtgcccgaa
    24421 gcaatacccg atgaactcaa cggcgtcggc ctcgtcgtcg ccgatcacct cattcgcata
    24481 agtcgggtta tcggttagca agtgaagcgc gccggcgtgc atgcgttgca cccggcgcaa
    24541 gcgaagactg tcaccgatcc gcacgacata cacgccgtca atatcgcgcg tgcgtcgatc
    24601 gaccatcacc acatcaccat cattgatcgt cggcgacatg acattgccgg cgtttctgaa
    24661 cgcgatcacc tcatcaagcg ccacgccgta ggacgcaagc cacgatcgcg gtatgcgcat
    24721 cgtgagctgt ggcgttccgc tcaattcagg tatgcccgcc aagtcgtaag cgggtatctc
    24781 gatataggca tcgtcaggag ctggcatgtt gtcaccgtgc atcgttagtt cgggttcctc
    24841 gatccccggc gatccccggc cgagcaccaa ccaatcgagc gaaacccctt tcttttccgc
    24901 gagtgcaacg cattcggcga gcggcatcct gtcccggatt ttccacacgg ccggctgact
    24961 gcgcgaagcc cctatggcct cggctagttc tacatcggcc ttaacgccga ctacctcttt
    25021 cattctgtcg acgatggctt gaatacgcgc tttatttgga ctcatttcgc gggttaaaaa
    25081 tttcaaaaag atacgtgcgt taggtaacag taaggcatat aattacagtt agtaacacta
    25141 agcgacaacc tgttacaacc tgaaaacaac atgcccacga tgaacactca acaatcgacg
    25201 gcgaaacgtg tgccgatccc acttagcgcc gaggaaatag acgccctgca acgcctcgca
    25261 aagcaagacc aacgaagcga agcgcagatg gctcggatta tctatctcgc gggactcgaa
    25321 caatatgcgc gagtcatcaa aaagcgatcc cggtaataaa tgcagaagcc gtgaagggtt
    25381 aaggccgggg gcggattcct tatctcgaac ggagcaataa acactatgcg aatcactctc
    25441 gcctgtccgc actgccgaag ccgagttatc gcgcgaacgt cgcgtgagct gtcgacaacg
    25501 atgcgcgaaa tcgtgttcgt ttgtgtggac tacacatgcg ggcacacgtt cgtcgcgcag
    25561 ctcgaagcgg tgcgaacgct gtcgccaagc gcgaaaccga atgaggcaat cagtttgccg
    25621 ctttcgcctc acgtcaaaga acgcgtgatg aaacaacttc aattgctcgc cgactaagcg
    25681 cgcaaccttt tgagggaccg gaccatgttt aacaacgaca aatctttgca ttacgtcgca
    25741 ctctcttttc tcgccgcgca tcaaggcgaa tacctcgacc acgatcgcgc cttgctgatc
    25801 gatcgatgta ttgctcacct gatcgaagcg catttcgttt cgaagcgcga ggcggaaatc
    25861 gcaacgctcc aggcgttcgg cgaacatgag tcgcgcaagt gcaaggcata cgtcgacgtg
    25921 tcgctcacca cgagtcacac cgtgttcgtt cgcgaccctc gcaacggccg tttgcgcgtt
    25981 ttcactgttg ccgagctgat ggaacttgtt aagacgccgg cactgtctag cgtgcccgtg
    26041 ccgagcactc gcgacatgct cgcgaatggc ctcggcgatc cggccgcacc gctctaaacc
    26101 aatccccgaa taaacccttt ccgagccgcg cttgacgagc tgcggccggg ataactcacg
    26161 cctgctaaac gtaaaaacat ggcctcgatc gaagaactca agcgccggat tgatctgcac
    26221 gacctcgccg accggctcgg catcaagaaa gggaaaggcg gcgaaaaggc gaattaccac
    26281 tcgccgcaca cgaccgacaa gacgccctcg ctgtcgattt tccccgccct gcctgagaag
    26341 ggcaccggct ggaaagatca caccacgggc aagggcggtt cgtgtatcga tctggtgatg
    26401 tatgtgcaag gctgcgatgt ttccgaggca atgaagtatc tgcacgaagc gttcggcatt
    26461 ccgttcgacc gcattgataa gccggccgaa cagacccgca cgaaaacggc cgtcgactac
    26521 atcgccgagc gttcgatcga gctgcgcgag aaggcacgcg actatctcaa agggcgcggc
    26581 attaccgacg ccgtgatcga tcgcgggttc aagtgcaaga cgatcggctt taacgactgg
    26641 acaagcccga agcgccccgc cggcgaagtc gggcacggcg gccccgctgt cgtgttcctc
    26701 gttcataccc ttaacgcatc gcagctcgtc gcggctgaca tgcgctattt cgaccccgcc
    26761 cttaacggca acgtcaagac gcagacccaa ggcgagaaag acgggcacgg ctggaccgtc
    26821 gacccgcgca agctgctcgc cgcgcaccgt gtcgtgatcg tcgaaagcgc gatcaatgcg
    26881 ctctctgtcg actcgctcaa tatccccggc acggccgcct atgcgctgcg cggcgtcggc
    26941 aacgtcgaca acatcgactt tacgtttctg cgcggcaaac aaatcgtgat ctgtctcgac
    27001 aacgacgagc cgatcgccga aggcaagccg cgcgccggcg aacgccccgg ccctgatgcc
    27061 gcgtgcaagc tatacgaacg cctgaccgcg ctaaacattg cgtgcatcct cgtcgatcaa
    27121 gccgactggg tgaaagacct tgcggacggc tcgaacaagg ccgagtcgat caacgatgta
    27181 aatgactatc tgcaactgcg cggccccgac gagctgcgca aggcgctcga cacttacgag
    27241 caatggctta tccccggcat ggccggcgac acgactcgga aaggaaagcc gcgcgtgttc
    27301 ctgccctcgc acgacttcgc gcaatactgg cgtttccgct cacggctcga cttttcgacg
    27361 ttcatcgcca aggccggcga aaccgacgaa gatgcgccga cgcatatcga cctcgccggc
    27421 tttcgcgtcg catcgtttag ccgcgtatct gtcgcgagcg catcgtcgac catgacgggc
    27481 gaccccgaca acgcgccgac cgtctatttc gctgtgaccg tgcagacacc gcgacatggt
    27541 gcggacctca cgcgcgccgt gctcaacgac aaacagattc acaacctcaa tgtatggaac
    27601 cagttcggcc cgatctggga gccgaaacgt ttctcgcgca tggtgacgat tctcgaacgc
    27661 acggcacacc tcggcgcgcg cacggcggcg aactttgtcg gcctcgcatg gcgcgatggc
    27721 cggctcgtcg tcaacgaagg gcctgattgc tatttcacga accccgaaca gcaatgcccg
    27781 tatgacaagc tcacttttcc gagtggcgcg gcctctgacg cggcccgcgt gatcggcgct
    27841 tatcaagaga cgttcaagag caacgcggcg gcgctcgcgc tcgtttgggg cctcggcggg
    27901 caccttaagg cgctgctcgg attctggccg cacatgatga tgcaagccga caagagcgcc
    27961 ggtaaatcga cgcttatcaa ggcgctcgaa cgcacgatcg gtttcacgat gttttcgggc
    28021 caatcgctgc aaaccgaatt ccgcttgctg acgagcatta gccacacgtc gcacccggtc
    28081 ggatgggagg aactgagcgc acgcaaacaa gacgtgatcg ataaagcggt cggcctgctg
    28141 caagagaact accaatacac gatcacgaaa cgcggctcgg aaatgaccga atacgtgctc
    28201 tctgcgcccg tgctgctcgc cggcgaggat gtgcccgtgc gatcgctgca cggcaagctc
    28261 gtgcgcacga acctcaccgg caagaaaggc ccgatgctgc cgcgcgatct gccgcgcttc
    28321 ccggttcggc aatggctgca atacctcgcc gagctggacc gcgacaccgt gctcgacaag
    28381 tacgaagaac ttcgcgcgca ctgcctgaaa aagagctgcg ggagcggcga cgacgaaggc
    28441 gggaaacgca tggcctcgaa ctatgccgcg ctgctgctcg catggggcta tctgtgcgac
    28501 ttcgccggcg taccgaccaa cgccggcgac tttggggccg acctgctcgc cgaaatgaat
    28561 cgtcacgttt ccgagacaag cgccgatcgc tcgccgtggg tctggattct cgaaacggca
    28621 ctttccgaga ttgattcggg cgcgttcaag cacccattca aattcgatga cgttgaaggc
    28681 gaagattgct tgctcgtgcg gccggctcac atcatggatc acattgccgg ctcgaacaat
    28741 ttgcgcgaga agtggaacgc cctgccggtc aaaacgccgg ccgtgttccg ccggcaattg
    28801 ctgtcggccg gcgtcgcggt cggcgacaag gaaatcgagc gcacgatcca tcaaaagcgc
    28861 gtgcaacacc tcacaccgct atcgctcaag cgcctcgccg gctatggcct gtctgtcgct
    28921 cgcaacctga accacgtaca cgagaattga ggcgcgcatg actaacgaca ccgcgcaact
    28981 cgccggcatg ctgccgcaca accgcgcttt cagggaatgg gttacgacat ggctgacgac
    29041 cccggaactc gcgaccgtcg acgaagcggc gcaatttatc cgctatgtct gcgaagtcga
    29101 atcgcgcgcc gagctggcga ccaacaaaga agccgcgcag cgctttcaca ccatcttgcg
    29161 acgcaccttt atcgcctggc gtgatgcacg acaccggagc cgataggacg gccgccaacc
    29221 ggccgccctg ccctgccctt acccgaaccc tgccggccgc gcgagcggcc cgccaatcaa
    29281 ccggagcgat gtttatgacg taccgcgagg cattgaaaaa gacggctttc tttatccccg
    29341 tgtcgctgat cgaccgcgga ctatggcgcg cgatcggcaa tcacgccggc gagctgcttg
    29401 tcgtgctcgt cgcgcttgtc ggccggctcg gcgcgatcgc gacctatccg atcgccgtgc
    29461 cgatcctcgc cgcgctcgtc gtcgcggccg agcgtgcgaa cgagcgcgag cgcgaacgtg
    29521 ttgcgcgcgt gatccgcgac gagtgggagc ggcccgcgcc ggcaacgatc gagctgcgca
    29581 ccgtcgacac gacgagccca tgaaaaaggc cgctgacgct ctcgcgccgg cggcctactg
    29641 aataccccct gcctgacctt tggccgcccc gtgcggcctt tttttcgcct atcctcggcg
    29701 ctcccaacgc tgcacgagcg cggccgtgtc gtcgtcaagt cgcgcaacgg cttgaacgat
    29761 cgtataaccg gccggcaaca agtcggctcg attcgccgca agcgccgcat agatgcgctc
    29821 gccggtcgac aagccgccga gcgcgtcgtc gtgcccgttg cgcacccgct cggccagctc
    29881 gtcaaggtaa tcgagctgcg atttagtcat tcccatttca agcccctttc ctgtttatcg
    29941 ttcgagccag ccgatcgact cgacgcaaat cttttcgtcg tctacgcgac acgtatcgct
    30001 cgcgtcggcg atcacttgcc acgccgacgc gcacgcgacc tcaagcgccg cgacgaccaa
    30061 cacaatagcg gcggcgactc tcatgcgccc tctttgctct tgagccaatc ggcgcacgcg
    30121 tcggcgatcg ctgcggcacg gctcagaccg cgcgcggcgg cggcctcatc catgcgcgcg
    30181 agaagcaccg gcgaaatcgt caagctgatc gcgtgctttc gcgagctggc cggcggcgat
    30241 gcctttgccg cgctcggctc gaccgggcgc gaggcttcga ccggagcggc ggccggcacg
    30301 gcggccggcg tctttgcatc cggcgccccg gaaatgaagg cctcgacctt tttagcgtcg
    30361 gcctctggcg gccgtcttgt gattgccatt tgatacccct ttgctatcta ttcgatattg
    30421 acttgatatt aacttgcaat cgattcggcc gagaaaagag cggctttcag gcgatcgatt
    30481 tcggcgcacg caaccgtgtt gcgccgtttc atttcctcga cgtgcaaccc cgccccgctg
    30541 gcgtcggcga ataccttgcg attggtcacg cgcacgtcaa gcaacgcaag cgccggatag
    30601 tcggccaacg cctcggctgc ctcgcggttc tccgaaccct gcgcatcggc tttattgacg
    30661 aacgcgagcg cctgtaaatc ggcgatcgag cgcgactcga taacgagatc ggacatatct
    30721 ttgagcgccc acacgtcgaa ggatcgcggc gcgaacggga taagcaccgc gtcgcttacc
    30781 gtgagcgcgc cgcgcagcgc ggtcgaatcc cggccgccgg cgtcgatcac gatatggtca
    30841 tacgcgccgc gctgctgcat gacttgtgcg cgcagcgtcg gcccgtcgtc gtatgccgac
    30901 gcggcaatca tcggccggcc gctatcggcc cgcgcagtga tcgcaccgat cgccgttttc
    30961 tggcgatcgc cgtcgacgag ccacacccgc gaaccatcta tcgaaagacc tagcgcgagc
    31021 tgcaaggcga tcgtcgattt ccctaccccg ccctttgtat tcccgaccgt caaaatcatc
    31081 ttttacactc caatcaagtt tgtatcactt cgatatatgg ttgatatcaa cttgacacac
    31141 aaacgatacc aactagatac cgattatatg ttcataccat gttgatatca agccaatatc
    31201 aacatgcaac acgcgccggc gggtagggta gggcggccgc gatcgcgccg gcgtcgcgcg
    31261 cgcccgcgtc gaccgggcgg ccgagtaggg aagggcggcc cgctctctcg atcgagctgc
    31321 gcgcccgcgc gccgcgcgcc gcgcgccggc cagctcgtcg acgtgcgcct cgatgctcgg
    31381 ccgccggcgc tggccgcccc gatccggccg gccgcagctc gtcgacggcc gccggaaaac
    31441 cggcgatcga gcggccggcc ggcggtcggc gtgccgcttt gcaagtcggc acaggcatat
    31501 ccaaaaagcc gaggatttcg acccgttttc gagctaagtc attgattctc gtaaaaacac
    31561 catcctcgac cgaccccgtt ttttcctcgg ctgccccgtg tttttcctcg gcaccgtttc
    31621 gccgcactct ttactctctc tcttattaag ttattgaaaa gaaagaaaga aagagcattg
    31681 aagtaaaaaa gcgcgcgcac tcggaccctc acccggattc actcaggttt tgcacctgcc
    31741 tattttttaa tcctcggatt cctcatgtgg aaaagggctt atccgaggat tgccgaggga
    31801 gccgaaagcc ttatgcgaca agggtttcag gccgatcccc tcggcatcct cgcatcctcg
    31861 cgaaaatctc ccctaccccc cgacttgcga cggaaagccg ctcttttctt cgccgtcgat
    31921 tcatccggcc cgcgatcgca tcaaaacgca gctcacgcgc atcgaatcgc atcacgccgg
    31981 cggcctcgaa atcgccgcga aggccttgcc gcaaggcgct cggccggccg gcggtcgacc
    32041 gcatcaaaag gggagggaca agaacagcgc aggcgcggag gggtgactgc
//
